# Supplementary material for: Circulating miRNAs miR-34a and miR-150 associated with colorectal cancer progression
Source: BMC Cancer. 2015 Apr 30;15:329. doi: 10.1186/s12885-015-1327-5 (PMC4417244; doi:10.1186/s12885-015-1327-5)
Supplement: Additional file 1: — Significantly differentially expressed miRNAs in the independent dataset. [file 12885_2015_1327_MOESM1_ESM.xls]

## Sheet: Sheet1
Additional File 1
Significantly Differentially Expressed miRNAs in the Independent Dataset
MiRNA	Fold Change	P-value
hsa-miR-133a	-10.1996	3.88253e-20
hsa-miR-183	5.01494	6.59881e-19
hsa-miR-135b	8.82912	5.82396e-18
hsa-miR-139-5p	-8.63972	1.4397e-16
hsa-miR-195	-3.0407	3.57514e-16
hsa-miR-9	-3.75516	6.41356e-16
hsa-miR-21	2.98298	1.71712e-15
hsa-miR-182	4.73839	2.95528e-15
hsa-miR-133b	-5.21505	7.40654e-15
hsa-miR-224	5.67108	2.28863e-14
hsa-miR-96	4.76472	2.28863e-14
hsa-miR-137	-37.6752	9.13767e-14
hsa-miR-18b	3.23623	1.06448e-13
hsa-miR-424	3.79874	1.3367e-13
hsa-miR-135b*	16.3097	1.62432e-13
hsa-miR-1	-5.28696	1.87327e-13
hsa-miR-422a	-2.93638	2.09409e-13
hsa-miR-30a*	-3.31124	3.42227e-13
hsa-miR-145	-3.60431	5.01375e-13
hsa-miR-885-5p	-5.49006	5.01375e-13
hsa-miR-378	-3.10577	9.70842e-13
hsa-miR-301b	2.34341	2.37574e-12
hsa-miR-18a	3.47894	3.20509e-12
hsa-miR-221	2.88115	5.23667e-12
hsa-miR-30e*	-2.61595	5.55317e-12
hsa-miR-504	-60063.1	5.89883e-12
hsa-miR-218	-3.20438	1.12577e-11
hsa-miR-183*	6.83244	1.5349e-11
hsa-miR-130b	2.1822	1.63603e-11
hsa-miR-28-3p	-2.65039	6.32639e-11
hsa-miR-145*	-3.50936	9.70754e-11
hsa-miR-204	-4.75182	1.15981e-10
hsa-miR-92a	2.41648	1.26315e-10
hsa-miR-376c	-2.22718	1.26315e-10
hsa-miR-139-3p	-19456.9	1.56854e-10
hsa-miR-574-3p	-2.3781	1.92682e-10
hsa-miR-10b	-3.97497	1.92682e-10
hsa-miR-138	-5.73465	2.91774e-10
hsa-miR-149	-2.68675	3.43764e-10
hsa-miR-143	-3.10889	4.75586e-10
hsa-miR-31	5.25847	5.15432e-10
hsa-miR-708	2.17767	8.3055e-10
hsa-miR-549	63284.7	8.99638e-10
hsa-miR-517c	26.4569	2.09377e-09
hsa-miR-488	-2649.56	2.59521e-09
hsa-miR-182*	473326	3.00227e-09
hsa-miR-25	1.93211	5.108e-09
hsa-miR-497	-1.61956	5.27584e-09
hsa-miR-20a	2.37989	7.32903e-09
hsa-miR-375	-3.47994	8.4542e-09
hsa-miR-129-5p	-25202.4	9.09266e-09
hsa-miR-140-3p	-2.50949	9.74335e-09
hsa-miR-92a-1*	2.15907	1.13489e-08
hsa-miR-29c*	-2.22213	1.31862e-08
hsa-miR-487b	-1.60057	1.70382e-08
hsa-miR-93	1.07976	2.24146e-08
hsa-miR-497	-1.53286	2.55815e-08
hsa-miR-10b*	-3.40878	2.91547e-08
hsa-miR-150	-2.54961	4.10406e-08
hsa-miR-9*	-2.91852	7.7389e-08
hsa-miR-411	-2.94347	7.88378e-08
hsa-miR-449b	2.39322	8.96219e-08
hsa-miR-509-5p	37768.2	9.49829e-08
hsa-miR-342-3p	-2.22846	1.01803e-07
hsa-miR-335*	3.35209	1.11337e-07
hsa-miR-552	1.75166	1.36245e-07
hsa-miR-642	-2.41479	1.58076e-07
hsa-miR-130a	-1.71586	1.68206e-07
hsa-miR-136*	-3.4573	2.46766e-07
hsa-miR-511	-1.80677	2.5848e-07
hsa-miR-512-3p	5.63054	3.31042e-07
hsa-miR-195*	-48131.7	3.41564e-07
hsa-miR-20b	1.92814	3.70932e-07
hsa-miR-508-3p	210.594	5.89032e-07
hsa-miR-7-2*	-8.3286	5.99436e-07
hsa-miR-324-3p	-1.46487	6.67771e-07
hsa-miR-618	4.91643	7.94824e-07
hsa-miR-129-3p	-16.3979	9.89994e-07
hsa-miR-18a*	2.1119	1.10844e-06
hsa-miR-539	-1.65207	1.3221e-06
hsa-miR-147b	-5.36912	1.53619e-06
hsa-miR-106b	1.86602	1.65138e-06
hsa-miR-548d-3p	115.195	1.74211e-06
hsa-miR-542-3p	2.25873	1.74508e-06
hsa-miR-30c	-2.95876	1.74508e-06
hsa-miR-184	-3.10153	1.74508e-06
hsa-miR-378*	-1.43026	2.1255e-06
hsa-miR-342-5p	-4.17745	2.25086e-06
hsa-miR-518e	430.768	2.26581e-06
hsa-miR-143*	-6725.96	2.32706e-06
hsa-miR-29b-2*	-1.78809	2.38682e-06
hsa-miR-525-3p	3133.57	2.41989e-06
hsa-miR-99a	-2.21754	2.84718e-06
hsa-miR-30d*	-1.89397	3.01769e-06
hsa-miR-106a	1.89294	3.16887e-06
hsa-miR-935	14803.8	3.42129e-06
hsa-miR-17	1.86165	3.52472e-06
hsa-miR-935	14727.4	4.74368e-06
hsa-miR-26b*	-2.02386	5.56618e-06
hsa-miR-106b*	7.57277	5.56791e-06
hsa-miR-449a	3.42793	6.2599e-06
hsa-miR-100	-1.93754	7.29828e-06
hsa-miR-34a	1.70674	8.49754e-06
hsa-miR-29b-1*	73.3325	1.12505e-05
hsa-miR-299-5p	-2.75905	1.20568e-05
hsa-miR-488*	-866.111	1.22826e-05
hsa-miR-320	-1.62859	1.26674e-05
hsa-miR-29a*	1.97072	1.31564e-05
hsa-miR-126*	-1.88495	1.31564e-05
hsa-miR-450b-5p	4.96171	1.51701e-05
hsa-miR-381	-7.12125	1.65991e-05
hsa-miR-768-3p	-1.05105	1.89131e-05
hsa-miR-26b	-1.53742	2.05975e-05
hsa-miR-301a	1.82235	2.26623e-05
hsa-miR-501-5p	1.72946	2.49202e-05
hsa-miR-551b	-22.8106	2.56263e-05
hsa-miR-768-3p	-1.02841	2.83598e-05
hsa-miR-140-5p	-2.66015	2.87061e-05
hsa-miR-29a	1.47157	3.00834e-05
hsa-miR-937	13.0021	3.0703e-05
hsa-miR-506	536.855	3.17159e-05
hsa-miR-450a	2.89709	3.43413e-05
hsa-miR-19b	-1.02511	3.79497e-05
hsa-miR-503	1.93691	3.89095e-05
hsa-miR-186	-1.59919	3.97381e-05
hsa-miR-337-5p	-1.55074	4.16052e-05
hsa-miR-584	7.62537	4.22099e-05
hsa-miR-7	4.03368	4.41985e-05
hsa-miR-376a	-1.46461	4.55883e-05
hsa-miR-7	4.09353	5.36181e-05
hsa-miR-323-3p	-1.49763	5.46471e-05
hsa-miR-26a	-1.49424	6.53671e-05
hsa-miR-628-5p	-1.87332	6.83384e-05
hsa-miR-431	12.1117	7.00688e-05
hsa-miR-934	941.342	7.16463e-05
hsa-miR-887	-1078.13	7.32033e-05
hsa-miR-20b*	-1034.34	8.49169e-05
hsa-miR-934	490.894	0.000102919
hsa-miR-29b	1.22221	0.000110483
hsa-miR-216b	-13.1715	0.00011501
hsa-miR-144*	-1.32179	0.000129908
hsa-miR-335	1.66247	0.000136741
hsa-miR-455-3p	1.59641	0.000142644
hsa-miR-519d	346.812	0.00014372
hsa-miR-19a*	7.01532	0.000151539
hsa-miR-192	-1.83394	0.000168707
hsa-miR-675	4259.05	0.000171036
hsa-miR-500	1.51549	0.00017588
hsa-miR-27b	-1.66708	0.000183336
hsa-miR-19a	1.74013	0.000225211
hsa-miR-452	1.54063	0.000225211
hsa-miR-517a	24.1928	0.000253841
hsa-miR-338-3p	-2.26666	0.000254423
hsa-miR-25*	1773.3	0.000275863
hsa-miR-628-3p	-1.56636	0.000298762
hsa-miR-516b	62.8127	0.00030552
hsa-miR-520g	374.698	0.000322987
hsa-miR-28-5p	-1.36312	0.000323638
hsa-miR-99a*	-2.42849	0.000339185
hsa-miR-363	-2.08686	0.000364422
hsa-miR-515-5p	137.195	0.000414444
hsa-miR-520c-3p	3.67948	0.000427335
hsa-miR-532-5p	1.48956	0.00046057
hsa-miR-518f	14.3544	0.000521572
hsa-miR-192*	-2.86913	0.000556639
hsa-miR-379	-1.36814	0.000557992
hsa-miR-126	-1.57021	0.000557992
hsa-miR-650	-1.83323	0.000579594
hsa-miR-203	1.97392	0.000579618
hsa-miR-518a-3p	95.5079	0.000663366
hsa-miR-362-5p	1.64607	0.000674049
hsa-miR-186*	-1448.91	0.000792294
hsa-miR-550	2.25562	0.000828893
hsa-miR-30a	1.26448	0.000861944
hsa-miR-20a*	3.01104	0.000931688
hsa-miR-493*	3.80855	0.000955222
hsa-miR-128	1.43756	0.00108696
hsa-miR-650	-1.84911	0.00117302
hsa-miR-198	2.44572	0.00121038
hsa-miR-181a	1.39624	0.00134646
hsa-miR-194	-1.54702	0.00139483
hsa-miR-424*	31.1773	0.00140811
hsa-miR-30e	1.02667	0.00147011
hsa-miR-515-3p	59.5945	0.00147348
hsa-miR-19b-1*	2.62672	0.0015258
hsa-miR-206	3.83712	0.00154682
hsa-miR-589	1.53291	0.00170349
hsa-miR-410	-1.28122	0.00171978
hsa-miR-26a-1*	1.02476	0.00190219
hsa-miR-451	-1.67897	0.00190679
hsa-miR-519b-3p	8.52468	0.00196103
hsa-miR-520b	4.78704	0.00203535
hsa-miR-492	-53.2236	0.00216742
hsa-miR-362-3p	1.43793	0.00225982
hsa-miR-495	-1.32461	0.00225982
hsa-miR-490-3p	-853.673	0.00242989
hsa-miR-190	-1.90315	0.00258371
hsa-miR-190b	2.09438	0.0026258
hsa-miR-223	1.62255	0.00267098
hsa-miR-23b	-1.59846	0.00285353
hsa-miR-545*	2.35116	0.00290791
hsa-miR-566	-975.41	0.00296685
hsa-miR-584	2.07219	0.00321345
hsa-miR-107	1.51526	0.00325276
hsa-miR-326	-1.96484	0.00358443
hsa-miR-675	726.511	0.00359927
hsa-miR-651	-1.07875	0.00368435
hsa-miR-27b*	-1.35829	0.00371378
hsa-miR-372	28.6233	0.00374142
hsa-miR-625	1.59305	0.00382211
hsa-miR-130b*	1.3731	0.00397469
hsa-miR-29c	-1.44118	0.00447935
hsa-miR-218-2*	-41.4989	0.00465916
hsa-miR-566	-132.327	0.00475532
hsa-miR-520h	206.174	0.00476907
hsa-miR-519c-3p	33.6654	0.004829
hsa-miR-598	-1.4952	0.0049206
hsa-miR-30d	-1.37265	0.00502215
hsa-miR-328	-1.68445	0.00523596
hsa-miR-181c	1.40988	0.00556923
hsa-miR-545	1.41539	0.00610461
hsa-miR-30b	-1.50731	0.00648652
hsa-miR-15b*	-1.88895	0.00658481
hsa-miR-502-5p	1.35846	0.0068895
hsa-miR-374a*	2.88056	0.00694547
hsa-miR-484	-1.46869	0.00731456
hsa-miR-628-3p	-2.25954	0.00813265
hsa-miR-181c*	1.32076	0.00814666
hsa-miR-148a	1.46032	0.008991
hsa-miR-382	1.15315	0.00925629
hsa-miR-486-5p	-2.39584	0.00925629
hsa-miR-101*	-9.94901	0.00940893
hsa-miR-505	1.3006	0.00952845
hsa-miR-152	-1.24978	0.0106889
hsa-miR-30c-1*	-126.765	0.0118218
hsa-miR-134	-1.29204	0.0119716
hsa-let-7e*	-1.38371	0.0120966
hsa-miR-98	1.83822	0.0137632
hsa-miR-518b	1.0151	0.0141484
hsa-miR-95	1.48866	0.014947
hsa-miR-636	1.38612	0.014947
hsa-miR-34a*	2.16688	0.0153008
hsa-miR-187	-71.3237	0.0160212
hsa-miR-148b	1.29941	0.0175826
hsa-miR-518c	13.876	0.0177518
hsa-miR-374b*	8.92955	0.0177577
hsa-miR-629	1.25288	0.0180589
hsa-miR-519a	2.19605	0.0185463
hsa-miR-296-5p	-1.26961	0.0185463
hsa-miR-21*	2.32607	0.0186859
hsa-miR-654-3p	-1.84285	0.0191225
hsa-miR-30d	1.42419	0.0197647
hsa-miR-202*	-110.345	0.0209492
hsa-miR-629*	-1.23722	0.0214834
hsa-miR-892b	41.8543	0.0218417
hsa-miR-188-5p	1.35172	0.0220842
hsa-miR-296-3p	-130.093	0.0226938
hsa-miR-766	-1.29051	0.0233292
hsa-miR-518d-3p	-110.595	0.0236332
hsa-miR-656	1.26437	0.023974
hsa-miR-656	-1.23182	0.023974
hsa-miR-542-5p	7.82159	0.0243142
hsa-miR-330-5p	3.34269	0.0250021
hsa-miR-592	3.97898	0.0253093
hsa-miR-524-3p	7.46643	0.025816
hsa-miR-299-3p	-22.9011	0.0276107
hsa-miR-16	-1.44351	0.0287469
hsa-miR-571	-73.4565	0.0305846
hsa-miR-513-3p	1.61232	0.0313047
hsa-miR-132	-1.46747	0.0317443
hsa-miR-487a	-84.8945	0.0322761
hsa-miR-576-3p	1.21025	0.0325337
hsa-miR-767-3p	10.3812	0.0334893
hsa-miR-526b*	2.769	0.0348044
hsa-miR-660	1.26887	0.0350024
hsa-miR-361-5p	1.25248	0.0358597
hsa-let-7c	-1.3923	0.0358597
hsa-miR-337-3p	-1.32148	0.0375334
hsa-miR-369-5p	-3.38596	0.0399133
hsa-miR-500*	23.1449	0.0402381
hsa-miR-214*	-1.34274	0.0414369
hsa-miR-589*	1.39545	0.0425282
hsa-miR-525-5p	4.36068	0.0428145
hsa-miR-181a-2*	1.37794	0.0435989
hsa-miR-429	1.36369	0.0454472
hsa-miR-491-5p	-1.23624	0.0454472
hsa-miR-193b	-1.34379	0.0454472
hsa-miR-346	39.5568	0.0461398
hsa-miR-214	-1.29805	0.0476009
hsa-miR-876-5p	-10.5915	0.0491605
